# Supplementary material for: Evolutionary history and functional implications of protein domains and their combinations in eukaryotes
Source: Genome Biol. 2007 Jun 25;8(6):R121. doi: 10.1186/gb-2007-8-6-r121 (PMC2394772; doi:10.1186/gb-2007-8-6-r121)
Supplement: Additional data file 7 — Provided are tables showing the statistics of domain assignments for eukaryotes (Supplementary Table 1) and all results of history reconstruction (Supplementary Table 2). [file gb-2007-8-6-r121-S7.xls]

## Sheet: Suppl. Table 1
Sup. Table 1
Species	Abbrev.	Proteins	Protein with domains	Domains	Domains per protein	Domains per protein with domains	Unique domains	Combinaitons	Combination per domain	Protein residues	Hit protein residues	Covered residues	Coverage *	Coverage of hit proteins
H. sapiens (Human)	dhsa	33390	18278	42940	1.28601	2.34927	2612	1871	1.43262	16482533	10123122	1332236	0.0808271	0.131603
P. troglodytes (Chimpanzee)	dptr	31775	16587	34781	1.0946	2.09688	2581	1453	1.12592	11268170	7355490	1930680	0.171339	0.262481
M. musculus (Mouse)	dmmu	32228	23301	54152	1.68028	2.32402	2838	2005	1.41297	14446460	11542882	2748149	0.19023	0.238082
R. norvegicus (Rat)	drno	28353	14277	33267	1.17331	2.33011	2413	1529	1.2673	12439107	6884051	1671364	0.134364	0.242788
C. familiaris (Dog)	cfa	16889	13255	31139	1.84374	2.34923	2730	2788	2.04249	12632597	10460995	619303	0.0490242	0.0592012
G. gallus (Chickin)	dgga	28266	19236	43613	1.54295	2.26726	2539	1799	1.41709	14177438	11175640	1750031	0.123438	0.156593
D. rerio (Zebra fish)	ddre	31744	23942	51113	1.61016	2.13487	2467	1780	1.44305	15813846	12751010	2387720	0.150989	0.187257
F. rubripes (Fugu)	dfru	32661	23761	59795	1.83078	2.51652	2619	1899	1.45017	17843107	14507621	1253991	0.0702787	0.0864367
T. nigroviridis (Fugu)	dtni	27918	15742	31433	1.1259	1.99676	2631	2057	1.56366	11289305	8463531	1346752	0.119295	0.159124
C. intestinalis	dcin	14557	8463	15780	1.08401	1.86459	2239	1347	1.20322	5438637	3861086	991965	0.182392	0.256913
D. melanogaster (Fruit fly)	dme	16548	10041	17994	1.08738	1.79205	2331	1157	0.992707	9276092	6116752	1158422	0.124883	0.189385
D. pseudoobscura (Fly)	ddpo	9946	6743	11715	1.17786	1.73736	2175	1191	1.09517	5165829	3835435	919545	0.178005	0.23975
A. gambiae (Mosquito)	daga	15795	9910	17386	1.10073	1.75439	2467	1286	1.04256	6298553	4588275	1221358	0.193911	0.266191
A. mellifera (Hany bee)	dame	16931	9601	21012	1.24104	2.18852	1753	840	0.958357	5952258	4234142	860233	0.144522	0.203166
B. mori (Silkmoth)	dbmo	21302	7530	11429	0.536522	1.5178	1963	865	0.881304	5898489	3045535	998169	0.169225	0.327748
C. elegans	cel	22628	12274	19641	0.867995	1.60021	2221	1089	0.980639	9897266	5769646	1782090	0.180059	0.308873
C. briggsae	dcbr	19507	10768	17093	0.87625	1.58739	2269	1223	1.07801	8009953	5193290	1595344	0.19917	0.307193
C. neoformans B-3501A	dcnb	6578	3340	4770	0.725144	1.42814	1628	521	0.640049	3564812	1906647	651525	0.182766	0.341712
C. neoformans JEC21	cne	6475	3742	5296	0.817915	1.41529	1730	517	0.597688	3526868	2168514	763965	0.216613	0.352299
N. crassa	dncr	10620	4734	6733	0.633992	1.42226	1993	714	0.716508	4910455	2859004	905480	0.184398	0.316712
M. grisea	dmgr	11109	5611	7939	0.714646	1.4149	1950	741	0.76	5221248	3239656	1024630	0.196242	0.316277
S. bayanus	dsba	9344	3698	5168	0.553082	1.39751	1664	489	0.58774	3005994	1801400	697605	0.232071	0.387257
S. cerevisiae	sce	5863	3821	5431	0.926318	1.42136	1711	507	0.592636	2912732	2060115	734770	0.252261	0.356665
S. mikatae	dsmi	8972	3747	5223	0.582144	1.39392	1669	494	0.591971	2933224	1777131	695372	0.237067	0.391289
S. paradoxus	dspd	8908	2900	4148	0.465649	1.43034	1458	437	0.599451	3088266	1464923	542756	0.175748	0.370501
K. lactis	dkla	5327	3392	4823	0.905388	1.42188	1740	538	0.618391	2501066	1758216	648567	0.259316	0.368878
Y. lipolytica	dyli	6521	1134	1588	0.243521	1.40035	803	218	0.542964	3136598	594482	234954	0.0749073	0.395225
D. hansenii	ddha	6318	3881	5385	0.852327	1.38753	1788	545	0.60962	2903978	2002959	757830	0.260963	0.378355
A. gossypii	ago	4726	3028	4199	0.888489	1.38672	1655	460	0.555891	2316609	1567236	582064	0.251257	0.371395
C. albicans	cal	6367	3613	4907	0.770693	1.35815	1709	473	0.55354	3047333	1912871	739309	0.242609	0.386492
C. glabrata	dcgr	5181	3462	5018	0.968539	1.44945	1693	513	0.606025	2610228	1849084	647859	0.2482	0.350368
S. pombe	spo	5010	3365	4852	0.968463	1.4419	1705	511	0.599413	2269364	1648264	619655	0.273052	0.375944
E. cuniculi	ecu	1996	948	1218	0.61022	1.28481	638	120	0.376176	716830	372946	166349	0.232062	0.44604
D. discoideum	ddi	13575	5865	9292	0.684494	1.58431	1855	722	0.778437	7031595	3715389	908080	0.129143	0.24441
E. histolytica	ehi	9772	3951	5058	0.517601	1.28018	1010	256	0.506931	3797830	1794255	746105	0.196456	0.41583
C. hominis	cho	3934	1397	1924	0.48907	1.37724	805	196	0.486957	1769617	729018	241138	0.136266	0.330771
C. parvum	cpv	3396	1368	1918	0.564782	1.40205	844	221	0.523697	2084830	859575	171200	0.082117	0.199168
P. falciparum	pfa	5265	2253	3031	0.575689	1.34532	1082	247	0.456562	3985534	1636926	411440	0.103233	0.251349
P. yoelii	dpyo	7861	2910	3713	0.472332	1.27595	1102	300	0.544465	3393491	1540332	618721	0.182326	0.40168
T. annulata	tan	3795	1839	2974	0.783663	1.61718	982	350	0.712831	2026930	1051224	240159	0.118484	0.228457
T. parva	tpv	4079	1610	2344	0.574651	1.4559	884	197	0.445701	1898483	853777	267028	0.140653	0.312761
L. major	lma	8313	3437	4567	0.54938	1.32878	1243	307	0.493966	5256874	2076979	700455	0.133246	0.337247
T. brucei	tbr	4838	1830	2462	0.508888	1.34536	832	206	0.495192	2388734	1047839	354402	0.148364	0.338222
T. cruzi	tcr	19607	6479	8090	0.412608	1.24865	1238	295	0.476575	9755524	3028239	1278466	0.13105	0.422181
A. thaliana (Cress)	ath	28159	19368	29431	1.04517	1.51957	2430	965	0.794239	12091518	9173986	3209759	0.265455	0.349876
O. sativa (Rice)	dosa	56056	27982	45582	0.813151	1.62898	2389	1417	1.18627	25439699	17814877	3205107	0.125988	0.179912
C. merolae (Red a;ga)	cme	5013	2953	4021	0.802115	1.36167	1528	407	0.532723	2521771	1544301	579858	0.229941	0.375482

## Sheet: Suppl. Table 2
Suppl. Table 2
The numbers appearing in the first column indicate the estimated ancestors corresponding to internal nodes in the figure in Additional data files 1.
abbrevation	Group specific domains and combinations				Domain combination network			Union network
	Specific domains	Specific Combinations	Lost domains	Lost combinations	Domain	Combination	Gamma	Domain	Combination	Gamma
dhsa	3	29	192	121	2612	1871	2.22535	3498	2721	2.11829
dptr	4	7	224	517	2581	1453	2.3042	3499	2699	2.11991
dmmu	3	27	43	74	2838	2005	2.21434	3496	2711	2.11757
drno	3	20	468	543	2413	1529	2.28637	3496	2704	2.11938
cfa	2	867	211	360	2730	2788	2.15985	3493	3546	2.09479
dgga	13	39	369	472	2539	1799	2.20175	3504	2718	2.11646
ddre	3	180	354	563	2467	1780	2.20119	3380	2714	2.11383
dfru	0	70	200	342	2619	1899	2.20202	3377	2604	2.11755
dtni	1	276	189	385	2631	2057	2.17943	3378	2810	2.10765
dcin	0	188	481	671	2239	1347	2.36078	3375	2682	2.12298
0	4	13	170	358	2801	1963	2.21965	3495	2692	2.12114
1	2	5	91	256	2878	2052	2.20586	3493	2684	2.12081
2	116	185	58	114	2972	2341	2.15419	3491	2679	2.12079
3	2	40	95	124	2819	2178	2.14878	3377	2534	2.13017
4	235	610	146	45	2914	2281	2.14627	3375	2494	2.13532
dme	5	24	40	160	2331	1157	2.44377	3189	1980	2.21705
ddpo	0	81	191	183	2175	1191	2.42113	3184	2037	2.22235
daga	54	91	138	241	2467	1286	2.38695	3221	2031	2.2168
dame	11	21	845	740	1753	840	2.44313	3173	1945	2.21722
dbmo	9	141	641	827	1963	865	2.50148	3171	2065	2.19782
cel	7	76	92	174	2221	1089	2.47977	3220	2030	2.21503
dcbr	4	103	41	67	2269	1223	2.42492	3217	2057	2.21445
5	17	16	202	159	2366	1293	2.36671	3184	1956	2.2185
6	5	16	50	147	2551	1436	2.31507	3167	1940	2.21792
7	22	40	227	144	2596	1570	2.27253	3162	1924	2.22273
8	73	70	466	267	2306	1187	2.41986	3213	1954	2.21962
9	407	874	186	78	2829	1757	2.23324	3140	1884	2.2283
dcnb	0	19	215	74	1628	521	2.86591	2768	1094	2.48584
cne	0	16	113	75	1730	517	2.85885	2768	1091	2.47848
dncr	6	91	117	76	1993	714	2.71868	2840	1235	2.42541
dmgr	8	134	162	92	1950	741	2.62881	2842	1278	2.40718
dsba	1	3	163	123	1664	489	2.89042	2832	1171	2.45032
sce	2	6	118	104	1711	507	2.91701	2833	1174	2.45273
dsmi	0	3	157	121	1669	494	2.93649	2831	1171	2.4537
dspd	0	3	369	176	1458	437	2.94704	2831	1171	2.45123
dkla	0	7	83	71	1740	538	2.87134	2831	1175	2.45055
dyli	0	8	1153	428	803	218	2.98602	2826	1162	2.44778
ddha	3	8	181	121	1788	545	2.86862	2829	1162	2.44626
ago	2	4	315	189	1655	460	2.94284	2828	1158	2.4496
cal	1	3	128	96	1709	473	2.98365	2827	1157	2.44752
dcgr	0	3	143	56	1693	513	2.88704	2826	1157	2.44659
spo	5	10	495	231	1705	511	2.90501	2812	1121	2.47097
ecu	1	0	1559	583	638	120	3.4967	2768	1065	2.49364
12	5	14	152	72	1827	613	2.75107	2831	1168	2.45408
13	0	0	137	103	1836	566	2.86223	2826	1154	2.45017
11	27	33	124	86	2104	699	2.70308	2834	1144	2.45661
14	19	43	253	123	1974	675	2.68996	2826	1154	2.45017
15	40	46	59	44	2209	759	2.63578	2807	1111	2.4729
10	1	10	386	191	1843	576	2.80809	2768	1075	2.49538
16	34	55	414	259	2228	757	2.63347	2767	1065	2.49364
17	83	70	96	0	2608	961	2.54222	2733	1010	2.52197
ath	42	162	84	87	2430	965	2.56454	2963	1310	2.4108
dosa	30	611	113	84	2389	1417	2.43072	2951	1759	2.34356
cme	8	33	782	368	1528	407	3.03713	2689	1003	2.54565
18	240	178	70	30	2472	890	2.6855	2921	1148	2.52194
19	31	30	187	0	2302	742	2.7511	2681	970	2.57171
ehi	1	32	902	365	1010	256	3.02656	2651	980	2.54429
ddi	16	169	72	36	1855	722	2.59189	2666	1117	2.44495
20	5	9	196	98	1187	290	2.77788	2660	964	2.56013
lma	0	10	135	47	1243	307	3.04167	2659	991	2.53149
tbr	8	14	552	144	832	206	3.14178	2667	995	2.52967
tcr	1	11	142	66	1238	295	3.02213	2660	992	2.53213
25	9	41	528	0	1379	352	2.97	2659	981	2.53863
cho	0	0	92	41	805	196	3.20759	2655	963	2.53977
cpv	1	3	54	19	844	221	3.06366	2656	966	2.53883
21	0	8	477	149	897	237	3.0461	2655	963	2.53977
pfa	8	6	113	49	1082	247	3.15491	2668	970	2.53938
dpyo	12	33	97	23	1102	300	3.00774	2672	997	2.5248
22	5	9	196	98	1187	290	3.02912	2660	964	2.53877
tan	1	84	37	7	982	350	2.47271	2660	1044	2.44676
tpv	0	6	134	82	884	197	3.25502	2659	966	2.53779
23	4	5	364	112	1018	273	2.81334	2659	960	2.53957
26	1439	715	0	0	2650	940	2.56199	2650	940	2.56199
Commonote	1211	225			1211	225		1211
The numbers appearing in the first column indicate the estimated ancestors corresponding to internal nodes in the figure in Additional data files 1.
